# Supplementary material for: Engineering Nanofiber Scaffolds with Biomimetic Cues for Differentiation of Skin-Derived Neural Crest-like Stem Cells to Schwann Cells
Source: Int J Mol Sci. 2022 Sep 16;23(18):10834. doi: 10.3390/ijms231810834 (PMC9504850; doi:10.3390/ijms231810834)
Supplement: Supplementary file 1 [file ijms-23-10834-s001.zip]

Archive with 1 entries (1 files):
- ijms-1790637-supplementary.pdf
